# Supplementary material for: A multi-species occupancy modeling approach to access the impacts of land use and land cover on terrestrial vertebrates in the Mumbai Metropolitan Region (MMR), Western Ghats, India
Source: PLoS One. 2020 Oct 21;15(10):e0240989. doi: 10.1371/journal.pone.0240989 (PMC7577471; doi:10.1371/journal.pone.0240989)
Supplement: S1 File — (TXT) [file pone.0240989.s002.txt]

  JAGS model code for multi-species occupancy model. The model described below is a general model but during analysis relevant occupancy and detection covariates were 
  included in a specific model for a group (i.e., mammals, birds, amphibians and reptiles). ELE=elevation, FORE=percentage of forest cover, SETTL=percentage of settlement cover,
  DAT=date, TIME=time, HUM=humidity, TEMP=temperature, UNDST=understory cover, WSD=wood stem density. 
   

   model {
    
    ## Community-level priors
   
    # Hyperpriors for occupancy model

    mu.lpsi~ dnorm(0, 1 / (2.5*2.5))
    sd.mu.lpsi~dt(0, 1, 1)T(0,)
    tau.lpsi <-pow(sd.mu.lpsi,-2)
    
    mu.lp~ dnorm(0, 1 / (2.5*2.5))
    sd.mu.lp~dt(0, 1, 1)T(0,)
    tau.lp <-pow(sd.mu.lp,-2)

    mu.betalpsi1 ~ dnorm(0, 1 / (2.5*2.5))
    tau.betalpsi1 <- pow(sd.betalpsi1,-2) 
    sd.betalpsi1 ~ dt(0, 1, 1)T(0,)
    
    mu.betalpsi2 ~ dnorm(0, 1 / (2.5*2.5))
    tau.betalpsi2 <- pow(sd.betalpsi2,-2) 
    sd.betalpsi2 ~ dt(0, 1, 1)T(0,)

    mu.betalpsi3 ~ dnorm(0, 1 / (2.5*2.5))
    tau.betalpsi3 <- pow(sd.betalpsi3,-2) 
    sd.betalpsi3 ~ dt(0, 1, 1)T(0,)
  

   # Hyperpriors for detection model

    mean.mu.lp ~ dunif(0, 1)
    mu.lp <- log(mean.mu.lp)-log(1-mean.mu.lp)
        
    sd.mu.lp ~ dunif(0,5)
    tau.lp <- pow(sd.mu.lp,-2) 

    mu.betalp1 ~ dnorm(0, 1 / (2.5*2.5))
    tau.betalp1 <- pow(sd.betalp1,-2) 
    sd.betalp1 ~ dt(0, 1, 1)T(0,)
    
    mu.betalp2 ~ dnorm(0, 1 / (2.5*2.5))
    tau.betalp2 <- pow(sd.betalp2,-2) 
    sd.betalp2 ~ dt(0, 1, 1)T(0,)
    
    mu.betalp3 ~ dnorm(0, 1 / (2.5*2.5))
    tau.betalp3 <- pow(sd.betalp3,-2) 
    sd.betalp3 ~ dt(0, 1, 1)T(0,)
    
    mu.betalp4 ~ dnorm(0, 1 / (2.5*2.5))
    tau.betalp4 <- pow(sd.betalp4,-2) 
    sd.betalp4 ~ dt(0, 1, 1)T(0,)

    mu.betalp5 ~ dnorm(0, 1 / (2.5*2.5))
    tau.betalp5 <- pow(sd.betalp5,-2) 
    sd.betalp5 ~ dt(0, 1, 1)T(0,)

    mu.betalp6 ~ dnorm(0, 1 / (2.5*2.5))
    tau.betalp6 <- pow(sd.betalp6,-2) 
    sd.betalp6 ~ dt(0, 1, 1)T(0,)
    
    
   ## species-level priors
    
    for(k in 1:nspec) {                  # Loop over all species 
    
    lpsi[k] ~ dnorm(mu.lpsi, tau.lpsi)   
    betalpsi1[k] ~ dnorm(mu.betalpsi1, tau.betalpsi1)
    betalpsi2[k] ~ dnorm(mu.betalpsi2, tau.betalpsi2)
    betalpsi3[k] ~ dnorm(mu.betalpsi3, tau.betalpsi3)

    lp[k] ~ dnorm(mu.lp, tau.lp)
    betalp1[k] ~ dnorm(mu.betalp1, tau.betalp1)
    betalp2[k] ~ dnorm(mu.betalp2, tau.betalp2)
    betalp3[k] ~ dnorm(mu.betalp3, tau.betalp3)
    betalp4[k] ~ dnorm(mu.betalp4, tau.betalp4)
    betalp5[k] ~ dnorm(mu.betalp5, tau.betalp5)
    betalp6[k] ~ dnorm(mu.betalp6, tau.betalp6)

    }
    
    
   # Ecological model for true/latent occurrence (process model)

    for(k in 1:nspec){
    for (i in 1:nsite) {
    logit(psi[i,k]) <- lpsi[k] + betalpsi1[k]*ELE[i]+ betalpsi2[k]*FORE[i]+betalpsi3[k]*SETTL[i]
    z[i,k] ~ dbern(psi[i,k])
    }
    }
    
    # Observation model for observed detection frequencies (detection model) 

    for(k in 1:nspec){
    for (i in 1:nsite) {
    for (j in 1:nrep) {
    logit(p[i,j,k]) <- lp[k] + betalp1[k]*DAT[i,j]+ betalp2[k]*TIME[i,j]+ betalp3[k]*HUM[i,j]+
                       betalp4[k]*TEMP[i,j]+betalp5[k]*UNDST[i,j]+betalp6[k]*WSD[i,j]
    mu.p[i,j,k] <- z[i,k] * p[i,j,k]  
    y[i,j,k] ~ dbern(mu.p[i,j,k])
    
    # Posterior predictive distributions of chi2 discrepancy

    C.sim[i,j,k] ~ dbern(mu.p[i,j,k]) # Create new data set under model
    e.count[i,j,k] <- mu.p[i,j,k] # Expected datum
    # Chi-square discrepancy for the actual data
    chi2.actual[i,j,k] <- pow((y[i,j,k]-e.count[i,j,k]),2) / (e.count[i,j,k]+e) # Add small value e to denominator to avoid division by zero
    # Chi-square discrepancy for the simulated ('perfect') data
    chi2.sim[i,j,k] <- pow((C.sim[i,j,k]-e.count[i,j,k]),2) / (e.count[i,j,k]+e)
   
    }
    }
    }
    
    # Derived quantities
    for(k in 1:nspec){          # Loop over species
    Nocc.fs[k] <- sum(z[,k])    # Add up number of occupied sites 
    }
    for (i in 1:nsite) {        # Loop over sites
    Nsite[i] <- sum(z[i,])      # Add up number of occurring species at each site
    }
    c
    # Add up individual chi2 values for overall fit statistic
    fit.actual <- sum(chi2.actual[,,]) # Fit statistic for actual data set
    fit.sim <- sum(chi2.sim[,,])       # Fit statistic for a fitting model
    bpv <- step(fit.sim-fit.actual)    # Bayesian p-value
    
    }
