# Supplementary material for: A multi-species occupancy modeling approach to access the impacts of land use and land cover on terrestrial vertebrates in the Mumbai Metropolitan Region (MMR), Western Ghats, India
Source: PLoS One. 2020 Oct 21;15(10):e0240989. doi: 10.1371/journal.pone.0240989 (PMC7577471; doi:10.1371/journal.pone.0240989)
Supplement: S2 File — (XLSX) [file pone.0240989.s003.xlsx]

## Sheet: mammal_det_data
Grid_id	B_Dr	B_Dr.1	B_Dr.2	B_Dr.3	B_Dr.4	B_Dr.5	B_Dr.6	B_Dr.7	B_Mq	B_Mq.1	B_Mq.2	B_Mq.3	B_Mq.4	B_Mq.5	B_Mq.6	B_Mq.7	BN_Hr	BN_Hr.1	BN_Hr.2	BN_Hr.3	BN_Hr.4	BN_Hr.5	BN_Hr.6	BN_Hr.7	C_PCv	C_PCv.1	C_PCv.2	C_PCv.3	C_PCv.4	C_PCv.5	C_PCv.6	C_PCv.7	C_PSq	C_PSq.1	C_PSq.2	C_PSq.3	C_PSq.4	C_PSq.5	C_PSq.6	C_PSq.7	F_FBt	F_FBt.1	F_FBt.2	F_FBt.3	F_FBt.4	F_FBt.5	F_FBt.6	F_FBt.7	G_Jl
293	0	1	0	0	1	1	0	0	1	1	0	1	1	0	1	0	0	0	1	0	0	0	0	0	0	0	0	1	1	0	0	0	1	1	0	0	0	0	0	0	0	0	1	1	0	0	0	0	0
318	0	0	0	0	0	1	0	0	1	1	0	0	1	0	0	0	1	0	0	1	0	0	0	0	0	1	0	1	1	1	0	0	1	0	0	0	0	0	0	0	0	0	1	0	0	0	0	0	0
270	0	0	1	0	1	1	1	1	0	1	0	0	0	1	1	1	0	0	0	0	0	0	0	0	0	0	0	1	0	1	0	0	0	1	0	0	0	0	0	0	0	0	1	1	0	0	0	0	0
271	1	0	0	0	1	0	1	0	1	0	0	0	1	1	1	1	0	0	0	0	0	0	0	0	0	0	1	0	0	0	1	0	1	1	0	1	0	0	0	0	0	0	0	0	0	0	0	0	0
295	0	0	0	0	1	0	1	1	0	1	0	0	0	1	1	1	0	1	1	0	0	0	0	0	1	0	0	1	1	0	0	0	0	1	0	0	0	0	0	0	0	0	0	0	0	0	0	0	0
412	0	0	0	0	1	0	1	0	0	1	0	0	1	1	1	1	0	0	1	0	0	0	0	0	1	0	0	1	1	0	1	0	0	1	0	0	0	0	0	0	0	0	0	0	0	0	0	0	0
387	0	0	0	0	0	0	1	0	1	0	0	0	1	1	0	0	0	0	1	1	0	0	0	1	1	0	0	1	1	1	0	0	1	1	0	0	0	0	0	0	0	0	0	0	0	0	0	0	0
361	0	0	0	0	0	0	0	0	1	1	0	0	0	1	0	0	1	0	1	1	1	0	0	0	0	0	0	0	0	0	0	1	1	1	0	0	0	0	0	0	0	0	0	0	0	0	0	0	0
438	0	0	1	0	0	0	1	0	1	1	0	0	1	0	0	0	0	0	0	1	0	0	0	1	0	1	0	0	1	0	0	0	0	1	0	0	0	0	1	0	0	0	0	0	0	0	0	0	0
517	0	0	0	0	0	0	0	0	1	0	0	0	0	0	0	0	0	0	1	0	0	0	1	0	0	0	0	0	0	0	0	0	1	0	0	0	0	0	0	0	0	0	0	0	0	0	0	0	0
68	0	0	0	0	1	0	0	NA	0	0	0	0	0	0	0	NA	1	0	1	1	1	0	0	NA	0	0	0	0	0	0	0	NA	1	1	0	0	0	0	0	NA	0	0	0	0	0	0	0	NA	0
145	0	0	0	0	0	0	0	1	1	1	0	0	1	0	1	0	0	0	1	1	0	0	1	0	0	0	0	0	0	0	0	0	1	1	1	0	0	0	0	0	0	0	0	0	0	0	0	0	0
336	0	0	0	0	0	0	0	0	1	1	0	0	1	1	0	1	1	0	0	1	0	0	0	0	0	0	0	0	0	0	0	0	1	1	0	0	0	0	0	0	0	0	0	0	0	0	0	0	0
167	0	0	0	0	0	0	0	0	1	0	0	0	1	0	0	0	1	1	1	1	0	1	0	0	1	0	0	0	0	0	0	0	1	1	0	0	0	0	0	0	0	0	0	0	0	0	0	0	0
488	0	0	0	0	NA	NA	NA	NA	1	1	0	0	NA	NA	NA	NA	0	1	1	1	NA	NA	NA	NA	0	0	0	0	NA	NA	NA	NA	1	0	0	0	NA	NA	NA	NA	0	0	0	0	NA	NA	NA	NA	0
297	0	0	0	0	NA	NA	NA	NA	0	0	0	0	NA	NA	NA	NA	1	1	1	1	NA	NA	NA	NA	0	0	0	0	NA	NA	NA	NA	1	0	0	0	NA	NA	NA	NA	0	0	0	0	NA	NA	NA	NA	0
322	0	0	0	0	NA	NA	NA	NA	0	0	0	0	NA	NA	NA	NA	1	1	0	0	NA	NA	NA	NA	0	0	0	0	NA	NA	NA	NA	0	1	0	0	NA	NA	NA	NA	0	0	0	0	NA	NA	NA	NA	0
346	0	0	0	0	NA	NA	NA	NA	1	1	0	0	NA	NA	NA	NA	1	0	0	0	NA	NA	NA	NA	0	0	0	0	NA	NA	NA	NA	0	0	0	0	NA	NA	NA	NA	0	0	0	0	NA	NA	NA	NA	0
518	0	0	0	0	NA	NA	NA	NA	0	1	0	0	NA	NA	NA	NA	0	0	1	0	NA	NA	NA	NA	0	0	0	0	NA	NA	NA	NA	1	1	0	0	NA	NA	NA	NA	0	0	0	0	NA	NA	NA	NA	0
245	0	0	0	0	NA	NA	NA	NA	0	0	0	0	NA	NA	NA	NA	1	0	0	1	NA	NA	NA	NA	0	0	0	0	NA	NA	NA	NA	0	0	0	0	NA	NA	NA	NA	0	0	0	0	NA	NA	NA	NA	0
265	0	0	0	0	NA	NA	NA	NA	0	0	0	0	NA	NA	NA	NA	0	0	1	0	NA	NA	NA	NA	0	0	0	0	NA	NA	NA	NA	0	0	0	0	NA	NA	NA	NA	0	0	0	0	NA	NA	NA	NA	0
315	0	0	0	0	NA	NA	NA	NA	0	0	0	0	NA	NA	NA	NA	0	1	0	0	NA	NA	NA	NA	0	0	0	0	NA	NA	NA	NA	0	0	0	0	NA	NA	NA	NA	0	0	0	0	NA	NA	NA	NA	0
464	0	0	0	0	NA	NA	NA	NA	0	0	0	0	NA	NA	NA	NA	0	0	0	1	NA	NA	NA	NA	0	0	0	0	NA	NA	NA	NA	0	1	0	0	NA	NA	NA	NA	0	0	0	0	NA	NA	NA	NA	0
467	0	0	0	0	NA	NA	NA	NA	0	0	0	0	NA	NA	NA	NA	0	0	1	0	NA	NA	NA	NA	0	0	0	0	NA	NA	NA	NA	0	0	0	0	NA	NA	NA	NA	0	0	0	0	NA	NA	NA	NA	0
65	0	0	0	0	NA	NA	NA	NA	0	0	0	0	NA	NA	NA	NA	1	0	0	1	NA	NA	NA	NA	0	0	0	0	NA	NA	NA	NA	0	0	0	0	NA	NA	NA	NA	0	0	0	0	NA	NA	NA	NA	0
[truncated: 351 more columns]

## Sheet: mammal_abbreviations
Sr. No.	Abbr	Scientific Name
1	B_Dr	Muntiacus muntjak
2	B_Mq	Macaca radiata
3	BN_Hr	Lepus nigricollis
4	C_PCv	Paradoxurus hermaphroditus
5	C_PSq	Funambulus palmarum
6	F_FBt	Rousettus leschenaulti
7	G_Jl	Canis aureus
8	I_FFx	Pteropus giganteus
9	I_FMs	Mus spp
10	I_GMg	Herpestes edwardsi
11	I_GSq	Ratufa indica
12	I_Lp	Panthera pardus
13	I_MDr	Moschiola indica
14	I_Ple	Pipistrellus sp
15	I_Pn	Hystrix indica
16	J_Ct	Felis chaus
17	L_BRt	Bandicota bengalensis
18	LT_TMs	Vandeleuria oleracea
19	M_TShw	Anathana ellioti
20	R_Mg	Herpestes smithii
21	R_Mq	Macaca mulatta
22	R_SCt	Prionailurus rubiginosus
23	S_ICv	Viverricula indica
24	NP_GLr	Semnopithecus dussumieri
25	W_Br	Sus scrofa
