# Supplementary material for: A multi-species occupancy modeling approach to access the impacts of land use and land cover on terrestrial vertebrates in the Mumbai Metropolitan Region (MMR), Western Ghats, India
Source: PLoS One. 2020 Oct 21;15(10):e0240989. doi: 10.1371/journal.pone.0240989 (PMC7577471; doi:10.1371/journal.pone.0240989)
Supplement: S3 File — (XLSX) [file pone.0240989.s004.xlsx]

## Sheet: bird_det_data
Grid_id	AS	AS.1	AS.2	AS.3	AD	AD.1	AD.2	AD.3	AP	AP.1	AP.2	AP.3	ABF	ABF.1	ABF.2	ABF.3	AK	AK.1	AK.2	AK.3	APS	APS.1	APS.2	APS.3	AP_F	AP_F.1	AP_F.2	AP_F.3	BS	BS.1	BS.2	BS.3	BD	BD.1	BD.2	BD.3	BK	BK.1	BK.2	BK.3	B_HB	B_HB.1	B_HB.2	B_HB.3	B_HC	B_HC.1	B_HC.2	B_HC.3	B_HI
293	0	0	0	0	0	0	0	0	0	0	0	0	0	0	0	0	0	0	0	0	0	0	0	0	0	0	0	0	0	0	0	0	0	0	0	0	0	0	0	0	1	1	0	0	0	0	0	0	0
318	0	0	0	0	0	0	0	0	0	0	0	0	0	0	0	0	0	0	0	0	0	0	0	0	0	1	1	0	0	0	0	0	1	1	0	0	0	0	0	0	0	0	0	0	0	0	0	0	0
270	0	0	0	0	0	0	0	0	0	0	0	0	0	0	0	0	0	0	0	0	0	0	0	0	0	0	0	0	0	0	0	0	0	0	0	0	0	0	0	0	1	1	1	1	0	0	0	0	0
271	0	0	0	0	0	0	0	0	0	0	0	0	0	0	0	0	0	0	0	0	0	0	0	0	0	0	1	0	0	0	0	0	0	0	0	0	0	0	0	0	1	1	0	0	0	0	0	0	0
295	0	0	0	0	0	0	0	0	0	0	0	0	0	0	0	0	0	0	0	0	0	0	0	0	0	0	0	1	0	0	0	0	0	0	0	0	0	0	0	0	0	1	0	1	0	0	0	0	0
517	0	0	0	0	0	0	0	0	0	1	0	0	0	0	0	0	0	0	0	0	0	0	0	0	0	0	0	0	0	0	0	0	0	0	0	0	0	0	0	0	0	0	1	1	0	1	0	0	0
412	0	0	0	0	0	0	0	0	0	0	0	0	0	0	0	0	0	0	0	0	0	0	0	0	0	0	0	0	0	0	0	0	1	1	0	1	0	0	0	0	0	0	0	0	0	0	0	0	0
387	0	0	0	0	0	0	0	0	0	0	0	0	0	0	0	0	0	0	0	0	0	0	0	0	0	0	0	0	0	0	0	0	0	1	1	0	0	0	0	1	0	0	0	0	0	0	0	0	0
361	0	0	0	0	0	0	0	0	1	0	0	0	0	0	0	0	0	0	0	0	0	0	0	0	0	0	0	0	0	0	0	0	0	1	0	0	0	0	0	0	0	0	1	1	0	0	0	0	0
438	0	0	0	0	0	0	0	0	0	0	0	0	0	0	0	0	0	1	0	0	0	0	0	0	0	0	0	0	0	0	0	0	1	1	0	0	0	0	0	0	0	0	1	1	0	0	1	0	0
336	0	0	0	0	0	0	0	0	0	0	0	0	0	0	0	0	1	0	1	0	0	0	0	0	0	0	0	0	0	0	1	0	1	1	0	0	0	0	0	0	1	1	1	0	1	0	0	1	0
167	0	0	0	0	0	0	0	0	1	0	0	0	0	0	0	0	0	0	0	0	0	0	0	0	0	0	0	0	0	0	0	0	1	1	1	0	0	0	0	0	0	0	0	0	0	0	0	0	0
488	0	0	0	0	0	0	0	0	0	0	0	0	0	0	0	0	0	0	0	0	0	0	0	0	0	0	0	0	0	0	0	0	0	1	0	0	0	0	0	0	0	0	0	0	1	1	0	0	0
68	0	0	0	1	0	0	0	0	0	0	0	0	0	0	0	0	1	0	0	0	0	0	0	0	0	0	0	0	0	0	0	0	0	0	0	0	0	0	0	0	1	0	0	0	0	0	0	0	0
145	0	0	0	0	0	0	0	0	0	0	0	0	0	0	0	0	1	0	1	0	0	0	0	0	0	0	0	0	0	0	0	0	0	0	0	0	0	0	0	0	0	0	0	0	1	0	0	0	0
297	0	1	0	0	0	0	0	0	0	0	0	0	0	0	0	0	1	0	0	0	0	0	0	0	0	0	0	0	0	0	0	0	0	1	0	1	0	0	0	0	0	0	0	0	0	1	0	0	0
322	0	0	1	0	0	0	0	0	0	0	0	0	0	0	0	0	0	0	0	1	0	0	0	0	0	0	0	0	0	0	0	0	0	0	0	0	0	0	0	0	0	0	0	0	0	0	0	0	0
346	0	0	0	0	0	0	0	0	0	0	0	0	0	0	0	0	0	0	0	0	0	0	0	0	0	0	0	0	0	0	0	0	0	0	0	0	0	0	0	0	0	0	0	0	0	0	0	0	0
518	1	0	0	1	0	0	0	0	0	0	0	0	0	0	0	0	0	0	0	0	0	0	0	0	0	0	0	0	0	0	0	0	1	0	1	1	0	0	0	0	0	0	0	0	0	0	0	0	0
245	0	0	0	0	0	0	0	0	0	0	0	0	0	0	0	0	0	0	0	1	0	0	0	0	0	0	0	0	0	0	0	0	0	0	0	0	0	0	0	0	0	0	0	0	0	0	0	0	0
464	0	0	0	0	0	0	0	0	0	0	0	0	0	0	0	0	0	0	0	0	0	0	0	0	0	0	0	0	0	0	0	0	1	1	0	1	1	1	0	0	0	0	0	0	1	1	1	0	0
265	1	0	0	0	0	0	0	0	1	0	1	1	0	0	0	0	0	1	1	0	0	0	0	0	0	0	1	0	0	0	0	0	0	0	0	0	0	0	1	0	0	0	0	0	0	0	0	0	0
467	0	0	0	0	0	0	0	0	0	0	0	0	0	0	0	0	1	1	0	0	0	0	0	0	1	0	0	0	0	0	0	0	0	1	1	1	0	0	0	0	0	0	0	0	0	0	0	0	0
315	0	0	0	0	0	0	0	0	0	0	0	0	0	0	0	0	1	1	0	0	1	0	0	0	0	0	0	0	0	0	0	0	0	1	1	1	0	0	0	0	0	0	0	0	0	0	0	0	0
65	0	0	0	1	0	0	0	0	0	0	0	1	0	0	0	0	0	0	1	0	0	0	1	0	0	0	0	0	0	0	0	0	0	0	0	0	0	0	0	0	0	0	0	0	0	0	0	0	0
263	0	0	0	0	0	0	0	0	0	0	0	0	0	0	0	0	0	0	0	0	0	0	0	0	0	0	0	0	0	0	0	0	0	0	0	0	0	1	0	0	0	0	0	0	0	0	0	0	0
160	0	0	0	0	0	0	0	0	0	0	0	0	0	0	0	0	0	0	0	0	0	0	0	0	0	0	0	0	0	0	0	0	0	0	0	0	1	0	1	0	0	0	0	0	0	0	0	0	0
182	0	0	0	0	0	0	0	0	0	0	0	0	0	0	0	0	0	0	0	0	0	0	0	0	0	0	0	0	0	0	0	0	0	0	0	0	1	0	0	0	0	0	0	0	0	0	0	0	0
207	0	0	0	0	0	0	0	0	0	0	0	0	0	0	0	0	0	0	0	0	0	0	0	0	0	0	0	0	0	0	0	0	0	0	0	0	0	0	0	1	0	0	0	0	0	0	0	0	0
314	0	0	0	0	0	0	0	0	0	0	0	0	0	0	0	0	0	0	0	0	0	0	0	0	0	0	0	0	0	0	0	0	0	0	0	0	0	0	0	0	0	0	0	0	0	0	0	0	0
181	0	0	0	0	0	0	0	0	1	1	1	1	0	0	0	0	1	0	0	0	0	0	0	0	0	0	0	0	0	0	0	0	0	0	0	0	0	0	0	0	0	0	0	0	0	0	0	0	0
331	0	0	0	0	0	0	0	0	1	1	1	1	0	0	0	0	0	0	0	0	0	0	0	0	0	0	0	0	0	0	0	0	0	0	0	0	0	0	0	0	0	0	0	0	0	0	0	0	0
261	0	0	0	0	0	0	0	0	0	1	1	0	0	0	0	0	0	0	0	0	0	0	0	0	0	0	0	0	0	0	0	0	0	0	0	0	0	1	1	0	0	0	0	0	0	0	0	0	0
533	0	0	0	0	0	0	0	0	1	1	1	1	0	0	0	0	1	1	0	1	0	0	0	1	0	0	0	0	0	0	0	0	0	0	0	1	0	0	0	0	0	0	0	0	0	0	0	0	0
579	0	0	0	0	0	0	0	0	1	1	1	1	0	0	0	0	0	0	0	0	0	0	0	0	0	0	0	0	0	0	0	0	0	0	0	0	0	0	0	0	0	0	0	0	0	0	1	1	0
[truncated: 1,039 more columns]

## Sheet: bird_abbreviations
Sr. No.	Abbr	Scientific Name
1	AS	Tachymarptis melba
2	AD	Dicrurus leucophaeus
3	AP	Prinia socialis
4	ABF	Muscicapa dauurica
5	AK	Eudynamys scolopaceus
6	APS	Cypsiurus balasiensis
7	AP_F	Terpsiphone paradise
8	BS	Hirundo rustica
9	BD	Dicrurus macrocercus
10	BK	Milvus migrans migrans/govinda
11	B_HB	Megalaima zeylanica
12	B_HC	Lalage melanoptera
13	B_HI	Threskiornis melanocephalus
14	B_HM	Lonchura malacca
15	B_HO	Oriolus xanthornus
16	B_NM	Hypothymis azurea
17	B_WK	Elanus caeruleus
18	B_WS	Himantopus himantopus
19	BRP	Columba livia
20	B_CRT	Monticola cinclorhyncha
21	BR_W	Acrocephalus dumetorum
22	BE	Hieraaetus pennatus
23	B_D	Dicrurus aeneus
24	B_S	Lanius cristatus
25	B_CF	Alcippe poioicephala
26	BHB	Emberiza melanocephala
27	C_W	Motacilla citreola
28	CH	Upupa epops
29	CI	Aegithina tiphia
30	C_K	Falco tinnunculus
31	CK	Alcedo atthis
32	CM	Acridotheres tristis
33	CR	Fringilla coelebs
34	CS	Saxicola maurus
35	CTB	Orthotomus sutorius
36	CW	Tephrodornis pondicerianus
37	CB	Xantholaema haemacephala
38	CSE	Spilornis cheela
39	DC_M	Ptyonoprogne concolor
40	ECE	Bubulcus coromandus
41	ES_BD	Anas poecilorhyncha
42	ECD	Streptopelia decaocto
43	ER	Coracias garrulous
44	G_FL	Chloropsis aurifrons
45	GF	Chrysocolaptes guttacristatus
46	GRTD	Dicrurus paradiseus
47	GW	Phylloscopus trochiloides
48	GJF	Gallus sonneratii
49	G_BP	Prinia hodgsonii
50	G_HCF	Culicicapa ceylonensis
51	H_SW	Hemicircus canente
52	HC	Corvus splendens
53	HS	Passer domesticus
54	IBW	Ploceus philippinus
55	IBR	Copsychus fulicatus
56	IC	Phalacrocorax fuscicollis
57	IGO	Oriolus kundoo
58	IGH	Ocyceros birostris
59	IJC	Corvus [macrorhynchos] culminatus
60	IPH	Ardeola grayii
61	IR_W	Acrocephalus [stentoreus] brunnescens
62	I_R	Coracias benghalensis
63	IME	Egretta intermedia
64	JB	Turdoides striatus
65	JP	Prinia sylvatica
66	LC	Microcarbo niger
67	LGB	Turdoides malcolmi
68	LW	Sylvia curruca
69	L_C	Coracina macei
70	LE	Egretta garzetta
71	LGB_E	Merops orientalis
72	LS	Apus affinis
73	L_TS	Lanius vittatus
74	L_S	Cinnyris lotenius
75	MWT	Myophonus horsfieldi
76	NWP	Columba elphinstonii
77	O_BP	Anthus hodgsoni
78	OM	Pericrocotus flammeus
79	O_HGT	Geokichla citrine
80	OHB	Pernis ptilorhynchus
81	OMR	Copsychus saularis
82	OT_D	Streptopelia orientalis
83	PP	Anthus rufulus
84	P_BF	Dicaeum erythrorhynchos
85	P_P	Prinia inornata
86	P_HP	Psittacula cyanocephala
87	P_TB	Pellorneum ruficeps
88	PH	Ardea purpurea
89	PS	Cinnyris asiatica
90	P_RSB	Leptocoma zeylonica
91	RA	Amandava amandava
92	R_BF	Ficedula parva
93	R_RS	Cecropis daurica
94	R_VB	Pycnonotus cafer
95	R_WL	Vanellus indicus
96	R_WB	Pycnonotus jocosus
97	R_RP	Psittacula krameri
98	R_BC	Porzana fusca
99	RT	Dendrocitta vagabunda
100	R_BL_TS	Lanius schach erythronotus group
101	R_TL	Ammomanes phoenicura
102	S_BM	Lonchura punctulata
103	S	Accipiter badius
104	SC	Centropus [sinensis] parroti
105	SM	Taccocua leschenultii
106	S_M	Pericrocotus cinnamomeus
107	SS	Leptocoma minima
108	S_C	Phyloscopus [collybita] tristis
109	SGS	Laniusmeridionalis
110	SD	Streptopelia chinensis
111	S_TB	Hypsipetes ganeesa
112	SE	Aquila nipalensis
113	SW	Iduna rama
114	T_BF	Dicaeum agile
115	TBF	Cyornis tickelliae
116	TP	Anthus trivialis
117	UI	Phylloscopus sp.
118	VF	Eumyias thalassinus
119	VS	Aethopyga vigorsii
120	WT	Chlidonias hybridus
121	W_BD	Dicrurus caerulescens
122	W_BF	Rhipidura aureola
123	W_CB	Megalaima viridis
124	W_EB	Pycnonotus leucotis
125	W_EBZ	Butastur teesa
126	W_RM	Lonchura striata
127	W_RS	Copsychus malabaricus
128	W_SF	Rhipidura albogularis
129	W_TK	Halcyon smyrnensis
130	W_TS	Hirundo smithii
131	WS	Tringa glareola
132	Y_EB	Chrysomma sinense
133	Y_FGP	Treron phoenicopterus chlorigaster
134	Y_FPW	Dendrocopos mahrattensis
135	Y_TS	Gymnoris xanthocollis
